# Supplementary material for: Unraveling the potential mechanisms of the anti-osteoporotic effects of the Achyranthes bidentata–Dipsacus asper herb pair: a network pharmacology and experimental study
Source: Front Pharmacol. 2023 Oct 2;14:1242194. doi: 10.3389/fphar.2023.1242194 (PMC10577322; doi:10.3389/fphar.2023.1242194)
Supplement: Supplementary file 1 [file Table2.XLSX]

## Sheet: Sheet1
Merge	Symbol	NO.	Target	Symbol	Entrez ID
ABO	ACE		Angiotensin-converting enzyme	ACE	P12821
ACE	AKR1B1		Aldo-keto reductase family 1 member B1	AKR1B1	P15121
AKR1B1	AKT1		RAC-alpha serine/threonine-protein kinase	AKT1	P31749
AKT1	ALDH2		Aldehyde dehydrogenase, mitochondrial	ALDH2	P05091
ALB	AR		Androgen receptor	AR	P10275
ALDH2	BCHE		Cholinesterase	BCHE	P06276
AMD1	CA2		Carbonic anhydrase 2	CA2	P00918
AR	CASP3		Caspase-3	CASP3	P42574
ARSA	CYP19A1		Aromatase	CYP19A1	P11511
BCHE	DPP4		Dipeptidyl peptidase 4	DPP4	P27487
BMP2	EGFR		Epidermal growth factor receptor	EGFR	P00533
BMP7	ESR1		Estrogen receptor	ESR1	P03372
CA2	ESR2		Estrogen receptor beta	ESR2	Q92731
CANT1	F10		Coagulation factor X	F10	P00742
CASP3	FABP4		Fatty acid-binding protein, adipocyte	FABP4	P15090
CAT	FGFR1		Fibroblast growth factor receptor 1	FGFR1	P11362
CBSL	GSR		Glutathione reductase, mitochondrial	GSR	P00390
CTSB	GSTM1		Glutathione S-transferase Mu 1	GSTM1	P09488
CTSK	GSTP1		Glutathione S-transferase P	GSTP1	P09211
CYP19A1	HMGCR		3-hydroxy-3-methylglutaryl-coenzyme A reductase	HMGCR	P04035
DPP4	HMOX1		Heme oxygenase 1	HMOX1	P09601
DUSP6	HSD11B1		11-beta-hydroxysteroid dehydrogenase 1	HSD11B1	P28845
EGFR	HSP90AA1		Heat shock protein HSP 90-alpha	HSP90AA1	P07900
ESR1	IGF1		Insulin-like growth factor I	IGF1	P05019
ESR2	IGF1R		Insulin-like growth factor 1 receptor	IGF1R	P08069
ESRRA	JAK2		Tyrosine-protein kinase JAK2	JAK2	O60674
F10	KIT		Mast/stem cell growth factor receptor Kit	KIT	P10721
FABP3	MAPK1		Mitogen-activated protein kinase 1	MAPK1	P28482
FABP4	MAPK14		Mitogen-activated protein kinase 14	MAPK14	Q16539
FDPS	MAPK8		Mitogen-activated protein kinase 8	MAPK8	P45983
FGFR1	MMP1		Interstitial collagenase	MMP1	P03956
GC	MMP2		72 kDa type IV collagenase	MMP2	P08253
GLO1	MMP3		Stromelysin-1	MMP3	P08254
GSR	MMP9		Matrix metalloproteinase-9	MMP9	P14780
GSTM1	NR1I2		Nuclear receptor subfamily 1 group I member 2	NR1I2	O75469
GSTP1	NR3C1		Glucocorticoid receptor	NR3C1	P59667
HMGCR	PIK3CG		Phosphatidylinositol 4,5-bisphosphate 3-kinase catalytic subunit gamma isoform	PIK3CG	P48736
HMOX1	PPARA		Peroxisome proliferator-activated receptor alpha	PPARA	Q07869
HSD11B1	PPARG		Peroxisome proliferator-activated receptor gamma	PPARG	P37231
HSP90AA1	PRKACA		cAMP-dependent protein kinase catalytic subunit alpha	PRKACA	P17612
IGF1	PTPN11		Tyrosine-protein phosphatase non-receptor type 11	PTPN11	Q90687
IGF1R	RBP4		Retinol-binding protein 4	RBP4	P02753
JAK2	REN		Renin	REN	P00797
KAT2B	SHBG		Sex hormone-binding globulin	SHBG	P04278
KIT	SRC		Proto-oncogene tyrosine-protein kinase Src	SRC	P12931
MAPK1	TGFBR1		TGF-beta receptor type-1	TGFBR1	P36897
MAPK14	TTR		Transthyretin	TTR	P02766
MAPK8	VDR		Vitamin D3 receptor	VDR	F8VRJ4
MMP1
MMP13
MMP2
MMP3
MMP9
NOS3
NR1I2
NR3C1
PAH
PIK3CG
PLG
PPARA
PPARG
PRKACA
PTPN11
QPCT
RARG
RBP4
REN
RORA
SEC14L2
SERPINA1
SETD7
SHBG
SOD2
SPARC
SRC
SRM
STAT1
SULT2A1
TGFBR1
TGM2
TPH1
TTR
VDR

## Sheet: Sheet2
NO.	Target	Symbol	Entrez ID	NO.	Target	Symbol	Entrez ID
1	Histo-blood group ABO system transferase	ABO	P16442	43	Tyrosine-protein kinase JAK2	JAK2	O60674
2	Angiotensin-converting enzyme	ACE	P12821	44	Histone acetyltransferase KAT2B	KAT2B	Q92831
3	Aldo-keto reductase family 1 member B1	AKR1B1	P15121	45	Mast/stem cell growth factor receptor Kit	KIT	P10721
4	RAC-alpha serine/threonine-protein kinase	AKT1	P31749	46	Mitogen-activated protein kinase 1	MAPK1	P28482
5	Albumin	ALB	P02768	47	Mitogen-activated protein kinase 14	MAPK14	Q16539
6	Aldehyde dehydrogenase, mitochondrial	ALDH2	P05091	48	Mitogen-activated protein kinase 8	MAPK8	P45983
7	S-adenosylmethionine decarboxylase proenzyme	AMD1	P17707	49	Interstitial collagenase	MMP1	P03956
8	Androgen receptor	AR	P10275	50	Collagenase 3	MMP13	P45452
9	Arylsulfatase A	ARSA	P15289	51	72 kDa type IV collagenase	MMP2	P08253
10	Cholinesterase	BCHE	P06276	52	Stromelysin-1	MMP3	P08254
11	Bone morphogenetic protein 2	BMP2	P12643	53	Matrix metalloproteinase-9	MMP9	P14780
12	Bone morphogenetic protein 7	BMP7	P18075	54	Nitric oxide synthase, endothelial	NOS3	P29474
13	Carbonic anhydrase 2	CA2	P00918	55	Nuclear receptor subfamily 1 group I member 2	NR1I2	O75469
14	Soluble calcium-activated nucleotidase 1	CANT1	Q8WVQ1	56	Glucocorticoid receptor	NR3C1	P59667
15	Caspase-3	CASP3	P42574	57	Phenylalanine-4-hydroxylase	PAH	P00439
16	Catalase	CAT	P04040	58	Phosphatidylinositol 4,5-bisphosphate 3-kinase catalytic subunit gamma isoform	PIK3CG	P48736
17	Cystathionine beta-synthase	CBS	P35520	59	Plasminogen	PLG	P00747
18	Cathepsin B	CTSB	P07858	60	Peroxisome proliferator-activated receptor alpha	PPARA	Q07869
19	Cathepsin K	CTSK	P43235	61	Peroxisome proliferator-activated receptor gamma	PPARG	P37231
20	Aromatase	CYP19A1	P11511	62	cAMP-dependent protein kinase catalytic subunit alpha	PRKACA	P17612
21	Dipeptidyl peptidase 4	DPP4	P27487	63	Tyrosine-protein phosphatase non-receptor type 11	PTPN11	Q90687
22	Dual specificity protein phosphatase 6	DUSP6	Q16828	64	Glutaminyl-peptide cyclotransferase	QPCT	Q16769
23	Epidermal growth factor receptor	EGFR	P00533	65	Retinoic acid receptor gamma	RARG	P13631
24	Estrogen receptor	ESR1	P03372	66	Retinol-binding protein 4	RBP4	P02753
25	Estrogen receptor beta	ESR2	Q92731	67	Renin	REN	P00797
26	Steroid hormone receptor ERR1	ESRRA	P11474	68	Nuclear receptor ROR-alpha	RORA	P35398
27	Coagulation factor X	F10	P00742	69	SEC14-like protein 2	SEC14L2	O76054
28	Fatty acid-binding protein, heart	FABP3	P05413	70	Alpha-1-antitrypsin	SERPINA1	P01009
29	Fatty acid-binding protein, adipocyte	FABP4	P15090	71	Histone-lysine N-methyltransferase SETD7	SETD7	Q8WTS6
30	Farnesyl pyrophosphate synthase	FDPS	P14324	72	Sex hormone-binding globulin	SHBG	P04278
31	Fibroblast growth factor receptor 1	FGFR1	P11362	73	Superoxide dismutase [Mn], mitochondrial	SOD2	P04179
32	Vitamin D-binding protein	GC	P02774	74	SPARC	SPARC	P09486
33	Lactoylglutathione lyase	GLO1	Q04760	75	Proto-oncogene tyrosine-protein kinase Src	SRC	P12931
34	Glutathione reductase, mitochondrial	GSR	P00390	76	Spermidine synthase	SRM	P19623
35	Glutathione S-transferase Mu 1	GSTM1	P09488	77	Signal transducer and activator of transcription 1-alpha/beta	STAT1	P42224
36	Glutathione S-transferase P	GSTP1	P09211	78	Sulfotransferase 2A1	SULT2A1	Q06520
37	3-hydroxy-3-methylglutaryl-coenzyme A reductase	HMGCR	P04035	79	TGF-beta receptor type-1	TGFBR1	P36897
38	Heme oxygenase 1	HMOX1	P09601	80	Protein-glutamine gamma-glutamyltransferase 2	TGM2	P21980
39	11-beta-hydroxysteroid dehydrogenase 1	HSD11B1	P28845	81	Tryptophan 5-hydroxylase 1	TPH1	P17752
40	Heat shock protein HSP 90-alpha	HSP90AA1	P07900	82	Transthyretin	TTR	P02766
41	Insulin-like growth factor I	IGF1	P05019	83	Vitamin D3 receptor	VDR	F8VRJ4
42	Insulin-like growth factor 1 receptor	IGF1R	P08069
