# Supplementary material for: Unraveling the potential mechanisms of the anti-osteoporotic effects of the Achyranthes bidentata–Dipsacus asper herb pair: a network pharmacology and experimental study
Source: Front Pharmacol. 2023 Oct 2;14:1242194. doi: 10.3389/fphar.2023.1242194 (PMC10577322; doi:10.3389/fphar.2023.1242194)
Supplement: Supplementary file 2 [file Table3.XLSX]

## Sheet: OVX mouse model morphology
BV/TV (%)
Group	Sham		Vehicle		Sitogluside
Data 1	12.673		7.234		10.978
Data 2	14.589		8.259		11.469
Data 3	15.298		8.967		13.525
	Mean	SD	Mean	SD	Mean	SD
	14.1867	1.35796	8.15333	0.871319	11.9907	1.35126
p value	0.00292862	#REF!			0.0144489	#REF!
	**				*
BS/BV (1/mm)
Group	Sham		Vehicle		Sitogluside
Data 1	35.137		66.732		55.134
Data 2	33.469		58.825		43.276
Data 3	38.634		69.528		52.369
	Mean	SD	Mean	SD	Mean	SD
	35.7467	2.63592	65.0283	5.55116	50.2597	6.20403
p value	0.00117575	#REF!			0.0371955	#REF!
	**				*
BMD (g/cm3)
Group	Sham		Vehicle		Sitogluside
Data 1	0.734		0.452		0.578
Data 2	0.682		0.369		0.559
Data 3	0.713		0.423		0.513
	Mean	SD	Mean	SD	Mean	SD
	0.709667	0.0261598	0.414667	0.0421228	0.55	0.0334215
p value	0.000500304	#REF!			0.0120688	#REF!
	**				*
Tb.Sp(mm)
Group	Sham		Vehicle		Sitogluside
Data 1	0.468		0.714		0.603
Data 2	0.398		0.675		0.493
Data 3	0.425		0.728		0.552
	Mean	SD	Mean	SD	Mean	SD
	0.430333	0.0353034	0.705667	0.0274651	0.549333	0.0550485
p value	0.000438301	#REF!			0.0116778	#REF!
	**				*
Tb.Th(mm)
Group	Sham		Vehicle		Sitogluside
Data 1	0.089		0.058		0.066
Data 2	0.081		0.051		0.061
Data 3	0.075		0.049		0.068
	Mean	SD	Mean	SD	Mean	SD
	0.0816667	0.00702377	0.0526667	0.00472582	0.065	0.00360555
p value	0.00404464	#REF!			0.022885	#REF!
	**				*
Tb.N(1/mm)
Group	Sham		Vehicle		Sitogluside
Data 1	6.542		4.156		5.139
Data 2	6.337		3.928		4.496
Data 3	6.967		4.238		4.825
	Mean	SD	Mean	SD	Mean	SD
	6.61533	0.321338	4.10733	0.160628	4.82	0.321529
p value	0.000268307	#REF!			0.0264299	#REF!
	**				**

## Sheet: Relative mRNA level
Relative mRNA OSX level
Sitogluside	-		+
Data 1	1.083		4.562
Data 2	0.921		5.136
Data 3	0.996		4.892
	Mean	SD	Mean	SD
Relative expression level	1	0.081074	4.86333	0.288072
p value			2.36866e-05	#REF!
			*
Relative mRNA OCN level
Sitogluside	-		+
Data 1	1.009		4.253
Data 2	0.872		4.915
Data 3	1.119		4.658
	Mean	SD	Mean	SD
Relative expression level	1	0.123746	4.60867	0.333746
p value			6.17644e-05	#REF!
			*
Relative mRNA OSX level
Sitogluside	-		+		+		+
SP600125	-		-		+		-
SB203580	-		-		-		+
Data 1	0.906		9.459		2.715		8.469
Data 2	0.961		7.913		2.869		8.967
Data 3	1.133		9.638		2.383		9.398
	Mean	SD	Mean	SD	Mean	SD	Mean	SD
Relative expression level	1	0.118419	9.00333	0.948488	2.65567	0.248373	8.94467	0.464902
p value			0.000131446	#REF!	0.0004788	#REF!	8.79315e-06	#REF!
			*				*
