# Supplementary material for: Unraveling the potential mechanisms of the anti-osteoporotic effects of the Achyranthes bidentata–Dipsacus asper herb pair: a network pharmacology and experimental study
Source: Front Pharmacol. 2023 Oct 2;14:1242194. doi: 10.3389/fphar.2023.1242194 (PMC10577322; doi:10.3389/fphar.2023.1242194)
Supplement: Supplementary file 5 [file DataSheet6.ZIP]

Archive with 11 entries (10 files):
- HE staining(heart, liver, spleen, lung, and kidney)/
- HE staining(heart, liver, spleen, lung, and kidney)/Heart-100.tif
- HE staining(heart, liver, spleen, lung, and kidney)/Heart-400.tif
- HE staining(heart, liver, spleen, lung, and kidney)/Kidney-100.tif
- HE staining(heart, liver, spleen, lung, and kidney)/Kidney-400.tif
- HE staining(heart, liver, spleen, lung, and kidney)/Liver-100.tif
- HE staining(heart, liver, spleen, lung, and kidney)/Liver-400.tif
- HE staining(heart, liver, spleen, lung, and kidney)/Spleen-100.tif
- HE staining(heart, liver, spleen, lung, and kidney)/Spleen-400.tif
- HE staining(heart, liver, spleen, lung, and kidney)/lung-100.tif
- HE staining(heart, liver, spleen, lung, and kidney)/lung-400.tif
