# Supplementary material for: Unraveling the potential mechanisms of the anti-osteoporotic effects of the Achyranthes bidentata–Dipsacus asper herb pair: a network pharmacology and experimental study
Source: Front Pharmacol. 2023 Oct 2;14:1242194. doi: 10.3389/fphar.2023.1242194 (PMC10577322; doi:10.3389/fphar.2023.1242194)
Supplement: Supplementary file 6 [file DataSheet2.zip]

Archive with 5 entries (4 files):
- ARS staining/Control.tif
- ARS staining/Sit+shGnai3+ASM.tif
- ARS staining/Sit+shGnai3.tif
- ARS staining/Sit.tif
- ARS staining/
