# Supplementary material for: Unraveling the potential mechanisms of the anti-osteoporotic effects of the Achyranthes bidentata–Dipsacus asper herb pair: a network pharmacology and experimental study
Source: Front Pharmacol. 2023 Oct 2;14:1242194. doi: 10.3389/fphar.2023.1242194 (PMC10577322; doi:10.3389/fphar.2023.1242194)
Supplement: Supplementary file 8 [file DataSheet5.ZIP]

Archive with 7 entries (6 files):
- Western blotting/BMP2.tif
- Western blotting/GAPDH.tif
- Western blotting/JNK.tif
- Western blotting/P-JNK.tif
- Western blotting/P-smad 1 5 8.tif
- Western blotting/smad 1 5 8.tif
- Western blotting/
